# Supplementary material for: Research Advances in Cardio-Cerebrovascular Diseases of Ligusticum chuanxiong Hort
Source: Front Pharmacol. 2022 Jan 31;12:832673. doi: 10.3389/fphar.2021.832673 (PMC8841966; doi:10.3389/fphar.2021.832673)
Supplement: Supplementary file 1 [file DataSheet1.zip]

Archive with 2 entries (1 files):
- Supplementary Material Presentation/
- Supplementary Material Presentation/Graphical Abstract.jpg
